# Supplementary material for: A Pilot Study Exploiting the Industrialization Potential of Solid Lipid Nanoparticle-Based Metered-Dose Inhalers
Source: Pharmaceutics. 2023 Mar 7;15(3):866. doi: 10.3390/pharmaceutics15030866 (PMC10052976; doi:10.3390/pharmaceutics15030866)
Supplement: Supplementary file 1 [file pharmaceutics-15-00866-s001.zip]

Archive with 1 entries (1 files):
- pharmaceutics-2214257-supplementary.pdf
